# Supplementary material for: Establishing hospital-specific background microbial libraries to reduce false positives in mNGS diagnosis of periprosthetic joint infection
Source: Front Cell Infect Microbiol. 2026 Jan 26;15:1668697. doi: 10.3389/fcimb.2025.1668697 (PMC12883815; doi:10.3389/fcimb.2025.1668697)
Supplement: Supplementary file 1 [file DataSheet1.csv]

Hospital	GenusLatin	Total_Abundance	Avg_Abundance
CCPH	Brevundimonas	120.04	40.01
	Delftia	71.32	23.77
	other	37.41	12.47
	Bosea	17.82	5.94
	Acinetobacter	12.2	4.07
	Variovorax	8.21	2.74
	Staphylococcus	6.18	2.06
	Sphingomonas	5.89	1.96
	Caulobacter	4.71	1.57
	Bradyrhizobium	3.93	1.31
	Pseudomonas	3.88	1.29
	Acidovorax	3.41	1.14
	Cutibacterium	2.19	0.73
	Microbacterium	1.8	0.60
	Ralstonia	1.01	0.34
DCPH	Microbacterium	53.14	17.71
	Stenotrophomonas	36.9	12.30
	Bradyrhizobium	25.88	8.63
	Bosea	24.84	8.28
	Novosphingobium	19.72	6.57
	Enterobacter	18.88	6.29
	Sphingomonas	10.07	3.36
	Variovorax	9.49	3.16
	Brevundimonas	6.19	2.06
	Sphingobium	5.61	1.87
	Cutibacterium	5.53	1.84
	Staphylococcus	5.49	1.83
	Ralstonia	4.88	1.63
	Delftia	2.21	0.74
	Acinetobacter	2.16	0.72
	Afipia	2.16	0.72
	Micrococcus	1.23	0.41
	Pseudomonas	1.2	0.40
GCPH	other	65.88	21.96
	Stenotrophomonas	55.94	18.65
	Bosea	39.9	13.30
	Enterobacter	27.53	9.18
	Bradyrhizobium	27.3	9.10
	Variovorax	16.02	5.34
	Brevundimonas	10.36	3.45
	Ralstonia	8.8	2.93
	Staphylococcus	8.73	2.91
	Sphingomonas	8.36	2.79
	Cutibacterium	7.6	2.53
	Micrococcus	5.91	1.97
	Delftia	5.78	1.93
	Pseudomonas	4.77	1.59
	Acinetobacter	4.49	1.50
	Prevotella	1.59	0.53
	Rhizobium	1.04	0.35
LHTCM	Brevundimonas	89.85	29.95
	Delftia	68.35	22.78
	other	43.25	14.42
	Bosea	15.6	5.20
	Ralstonia	14.48	4.83
	Staphylococcus	12.39	4.13
	Acinetobacter	10.29	3.43
	Variovorax	9.42	3.14
	Cutibacterium	6.85	2.28
	Sphingomonas	5.97	1.99
	Caulobacter	5.86	1.95
	Microbacterium	4.94	1.65
	Acidovorax	3.89	1.30
	Pseudomonas	3.35	1.12
	Micrococcus	2.95	0.98
	Bradyrhizobium	2.56	0.85
LPH	Staphylococcus	174.71	29.12
	Cutibacterium	175.71	29.29
	other	176.71	29.45
	Acinetobacter	177.71	29.62
	Corynebacterium	178.71	29.79
	Chryseobacterium	179.71	29.95
	Moraxella	180.71	30.12
	Streptococcus	181.71	30.29
	Neisseria	182.71	30.45
	Porphyromonas	183.71	30.62
	Xanthomonas	184.71	30.79
	Haemophilus	185.71	30.95
	Bradyrhizobium	186.71	31.12
	Rhizobium	187.71	31.29
	Pseudomonas	188.71	31.45
	Peptoniphilus	189.71	31.62
	Psychrobacter	190.71	31.79
	Brachybacterium	191.71	31.95
SCPH	Delftia	98.11	32.70
	Brevundimonas	76.39	25.46
	other	45.26	15.09
	Bosea	18.77	6.26
	Variovorax	15.5	5.17
	Sphingomonas	9.19	3.06
	Acinetobacter	7.56	2.52
	Ralstonia	5.58	1.86
	Acidovorax	5.17	1.72
	Bradyrhizobium	4.83	1.61
	Pseudomonas	4.31	1.44
	Staphylococcus	4.12	1.37
	Micrococcus	2.12	0.71
	Caulobacter	2.08	0.69
	Microbacterium	1.01	0.34
YCPH	Delftia	99.86	33.29
	Brevundimonas	80.99	27.00
	other	46.27	15.42
	Bosea	18.35	6.12
	Variovorax	14.62	4.87
	Sphingomonas	9.35	3.12
	Acinetobacter	6.52	2.17
	Ralstonia	5.78	1.93
	Acidovorax	5.2	1.73
	Bradyrhizobium	4.82	1.61
	Staphylococcus	2.54	0.85
	Micrococcus	2.39	0.80
	Caulobacter	2.05	0.68
	Pseudomonas	1.26	0.42
